# Supplementary material for: Titanium Dioxide Nanoparticles Modulate Systemic Immune Response and Increase Levels of Reduced Glutathione in Mice after Seven-Week Inhalation
Source: Nanomaterials (Basel). 2023 Feb 18;13(4):767. doi: 10.3390/nano13040767 (PMC9964099; doi:10.3390/nano13040767)
Supplement: Supplementary file 1 [file nanomaterials-13-00767-s001.zip]

Archive with 1 entries (1 files):
- nanomaterials-2071791-supplementary.pdf
